# Supplementary material for: Crystal structures of virus-like photosystem I complexes from the mesophilic cyanobacterium Synechocystis PCC 6803
Source: eLife. 2014 Jan 28;3:e01496. doi: 10.7554/eLife.01496 (PMC3903132; doi:10.7554/eLife.01496)
Supplement: Supplementary file 1. — List of primers used in the construction of PsaJF. PsaJ was amplified with primers 5580 and 5581 and fused to PsaF fragment amplified with primers 5582 and 5583. The JF fusion gene was than ampified using ∼300 bp sequences containing the PsaF promoter and the PsaF down homology to create the entire gene cassette. This 970 bp fragment was cloned into pGEM-Teasy. Finally, the fragment was moved into a pET28 vector in order to introduce the Kan resistance gene into a PstI site that was designed into primer 5584. [file elife01496s001.xlsx]

## Sheet: Sheet1
number	sequence
5578	GTAAATGCTGGCGAGAGGCCAC
5579	AAGAATCGTTTCCTTGGTTAAACA
5580	TGTTTAACCAAGGAAACGATTCTTATGGACGGTTTGAAATCCTTT
5581	ACAGGGGTGGAAAAGAAGATCG
5582	CCCGATCTTCTTTTCCACCCCTGTTCTTGTGCTGGTGACTTTTTGATTCCTAGC
5583	GTCCAGTCAATGCCCAACTGGTTAGCGG
5584	CCGCTAATTAGTTGGGCATTGACTGCAGGTGAGATAAAAGATTGGTTGGGA
5585	TATCAACGGTGATCGCCTGGAAG
